# Supplementary material for: Gut-kidney axis modulation by viable and inactivated Akkermansia muciniphila mitigates avian hyperuricemia through microbial-metabolic crosstalk
Source: mSystems. 2025 Aug 29;10(9):e00773-25. doi: 10.1128/msystems.00773-25 (PMC12455951; doi:10.1128/msystems.00773-25)
Supplement: Supplemental material — Data for Fig. 1 to 4; Fig. S1. [file msystems.00773-25-s0001.xlsx]

## Sheet: Figure 1
	c	Ttime(h)	OD600
		0	0.1
		4	0.12
		8	0.15
		12	0.35
		16	0.5
		20	0.6
		24	0.62
		28	0.66
		32	0.62
		36	0.58
		40	0.55
		44	0.5
		48	0.48
	d	uric acid (mg/L)	peak intensity
		200	25619986
		150	20340400
		100	14148907
		50	8698974
		20	4604330
	e	uric acid(mg/L)	0.5 hour			2 hour			4 hour			6 hour
		50	4.36671	4.8449	7.37312	4.88916	5.06764	6.55646	6.93908	4.4096	4.65742	5.38148	5.38418	5.70475
		150	36.0793	26.9581	25.6882	36.36	46.8791	36.8527	38.4627	33.7012	51.0558	11.929	16.8071	13.9319
		200	39.2578	49.8484	45.5272	61.0628	51.9591	63.3516	72.3212	50.2919	58.8204	34.5989	46.5254	39.8352
	f		150	200	150	200
		2 hour	38.0884	15.8268	40.6167	27.5564
		4 hour	43.0224	21.7395	48.8111	26.0098
		6 hour	61.5095	41.8529	44.7139	25.9615
	g	inosine (mg/L)	peak intensity
		40	1048832
		100	2714874
		120	3299588
		160	4350103
		200	5434584
	h	inosine (mg/L)	0.5 hour			2 hour			4 hour			6 hour
		50	4.36671	4.8449	4.37312	4.88916	5.06764	4.55646	4.93908	4.4096	4.65742	5.38148	5.38418	5.04746
		150	6.07929	6.95813	5.68821	6.35997	6.87907	6.85269	6.46268	6.70124	6.05582	6.92901	6.80711	6.9319
		200	6.25778	6.84843	6.52722	6.06276	6.95912	6.35162	7.32121	7.2919	7.2038	7.19893	7.2538	7.3524

## Sheet: Figure 2
	b	CON	HUA	Alive K101	Pasteurized K101	K101 metabolites		CON	HUA	Alive K101	Pasteurized K101	K101 metabolites
		927	805	848	1311	1097		159.35	166.35	144.85	165.5	160.65
		990	694	988	1054	1057		155.45	164.35	158.85	149.57	159.7
		902	688	1173	909	926		168.45	169.05	161.85	161.75	159.4
		889	797	1034	835	1064		164.95	163.05	157.35	151.2	153.55
		959	610	904	809	1053		160.25	161.3	146.65	128.5	158.25
		935	577	827	900	805		160.3	164.1	140.15	140.9	158.31
	c		CON	HUA	Alive K101	Pasteurized K101	K101 metabolites	CON	HUA	Alive K101	Pasteurized K101	K101 metabolites	CON	HUA	Alive K101	Pasteurized K101	K101 metabolites	CON	HUA	Alive K101	Pasteurized K101	K101 metabolites	CON	HUA	Alive K101	Pasteurized K101	K101 metabolites	CON	HUA	Alive K101	Pasteurized K101	K101 metabolites
		Heart	7.4	7.45	7.62	7.62	7.13	7.89	6.95	9.4	8.09	6.73	8.99	8.12	7.15	8.85	5.94	6.49	6.53	5.86	7.1	6.9	7.42	7.19	6.08	5.81	7.53	8.24	7.73	6.97	6.16	4.9
		Liver	27.37	30.23	30.68	29.07	31.98	29.23	34.88	30.32	32.15	31.36	29.11	30.34	22.54	31.96	25.25	24.72	28.84	21.28	34.32	29.52	23.04	30.23	20.85	21.89	35.44	36.11	30.13	31.3	33.77	26.52
		Kidney	6.24	7.5	7.78	9.97	9.01	9.89	9.14	10.6	6.96	7.75	8.26	8.07	10.7	11.1	9.54	7.21	7.56	7.71	7.54	9.26	6	7.95	5.31	7.38	11.3	10.18	10.26	7.45	6.6	8.42
		Spleen	0.86	1.22	0.91	1.17	1.16	1.43	1.37	1.13	1.32	0.93	1.37	1.03	1.29	1.37	1.37	1.35	1.14	1.21	1.36	1.19	0.6	1.26	1.21	0.82	1.35	0.98	1.08	0.95	1.52	1.11
	d	CON	HUA	Alive K101	Pasteurized K101	K101 metabolites
		288.746	410.538	197.462	232.534	439.845
		348.8	513.833	282.74	219.322	470.833
		315.41	564.039	216.199	204.428	323.818
		354.566	430.236	256.316	246.467	522
		267.126	380.75	251.271	218.121	275.534
		163.831	400.929	244.785	230.372	267.126
	e	CON	HUA	Alive K101	Pasteurized K101	K101 metabolites
		4.51	5.74	3.1	2.54	3.29
		3.86	6.87	3.67	2.45	3.95
		3.76	7.05	3.76	2.16	5.45
		3.76	8.09	2.92	6.49	4.33
		4.89	6.77	5.31	7.13	4.23
		5.02	7.32	4.88	5.97	5.12
	f	CON	HUA	Alive K101	Pasteurized K101	K101 metabolites
		10.2897	14.784	14.964	7.493	7.594
		12.301	10.533	10.653	12.387	11.646
		15.297	10.826	9.901	8.21	10.568
		9.299	11.318	5.563	7.554	3.843
		11.696	16.515	10.551	8.34	11.824
		7.863	12.7952	11.809	6.623	9.652
	g		CON			HUA			Alive K101			Pasteurized K101			K101 metabolites
		ABCG2	0.03	0.13	0.12	0.11	0.23	0.13	0.25	0.33	0.41	0.39	0.49	0.47	0.61	0.69	0.67
		CNT2	0.36	0.64	0.46	0.31	0.44	0.37	0.18	0.25	0.34	0.1	0.09	0.15	0.08	0.06	0.06
	ABCG2
	CNT2
	β-actin
	h		CON			HUA			Alive K101			Pasteurized K101			K101 metabolites
		GLUT9	0.35	0.65	0.51	0.2	0.62	0.32	0.15	0.44	0.32	0.09	0.26	0.09	0.07	0.16	0.06
		URAT1	0.46	0.65	0.7	0.33	0.45	0.28	0.19	0.33	0.26	0.06	0.25	0.17	0.04	0.08	0.06
	GLUT9
	URAT1
	β-actin

## Sheet: Figure 3
		Serum IL-1β (ng/L)							Serum IFN-γ (ng/L)
	a	CON	HUA	Alive K101	Pasteurized K101	K101 metabolites			CON	HUA	Alive K101	Pasteurized K101	K101 metabolites
		16.7558	25.4602	15.5911	17.2364	14.0712			5.53691	11.6908	8.54293	7.91707	11.6969
		13.0781	20.545	13.8348	17.5179	12.2814			9.43395	13.553	10.2571	9.01773	7.63959
		15.914	20.0724	16.4849	16.6575	19.1749			7.8739	10.7412	11.1605	4.15568	6.07954
		19.4245	17.0718	14.2146	16.6575	18.3198			8.7865	11.4071	5.2656	11.1481	8.15385
		16.2931	20.8876	17.9003	13.4286	12.4301			8.21674	11.0618	12.3937	9.47095	6.05179
		16.2931	20.8074	15.521	18.4473	18.3358			9.45245	11.6908	8.76183	3.7518	9.30138
		Liver IL-1β （ng/L)							Liver IFN-γ （ng/L)
	b	CON	HUA	Alive K101	Pasteurized K101	K101 metabolites			CON	HUA	Alive K101	Pasteurized K101	K101 metabolites
		35.3956	48.8687	29.4192	24.4073	17.9628			14.7109	19.4558	14.1609	13.3359	14.0209
		30.2479	51.7494	24.9716	20.2891	36.6825			13.3859	14.9059	14.1409	13.4959	12.7409
		26.8821	40.1077	26.9712	23.9024	28.7868			11.426	15.8259	14.5909	13.3759	15.1959
		28.4561	38.1477	26.6445	21.0811	23.7242			14.4509	13.8609	15.5009	13.9559	13.3509
		27.1494	31.2478	26.1595	24.8528	27.783			12.6809	14.7609	13.1909	13.9159	12.251
		26.8326	26.6743	24.3479	24.2192	37.7814			14.7459	13.9509	14.9659	16.0659	12.316
	c	CON	HUA	Alive K101	Pasteurized K101	K101 metabolites
		4	24	8	7	15
		11	28	17	17	12
		8	21	15	19	8
		4	48	16	10	6
		4	24	14	15	13
		9	21	7	13	11
	d	CON	HUA	Alive K101	Pasteurized K101	K101 metabolites
		9	21	10	15	11
		6	23	11	16	10
		10	18	8	12	9
		5	21	12	4	11
		5	18	10	5	9
		5	23	8	5	9

## Sheet: Figure 4
		Ace index of OTU level							Shannon index of OTU level
	a	CON	HUA	Alive K101	Pasteurized K101	K101 metabolites			CON	HUA	Alive K101	Pasteurized K101	K101 metabolites
		616.838	563.288	614.204	604.388	706.73			3.57319	3.59778	3.53505	3.72611	3.86734
		631.897	509.607	624.162	650.299	603.412			3.64495	3.51874	3.97074	4.00431	3.39427
		637.802	603.871	623.815	668.796	636.851			3.68869	3.68714	3.9566	3.91647	3.87537
		552.062	591.205	611.861	622.849	647.631			3.63074	3.60509	3.55687	4.09263	3.85041
		599.898	525.316	636.764	623.722	701.998			3.39412	3.54604	4.03078	3.81517	3.82101
		598.278	586.44	594.34	635.223	661.503			3.88919	3.63187	3.57695	3.94227	3.53722
	b	GROUP	PC1	PC2	PC3	PC4	PC5	PC6	PC7	PC8	PC9	PC10	PC11	PC12	PC13	PC14	PC15	PC16	PC17	PC18	PC19	PC20	PC21	PC22	PC23	PC24	PC25	PC26	PC27	PC28	PC29	PC30	PC31	PC32	PC33	PC34	PC35	PC36	PC37	PC38	PC39	PC40	PC41	PC42	PC43	PC44	PC45	PC46	PC47
		CON	16.4899	14.3793	-0.29454	5.9537	-5.76096	9.75187	3.66458	-0.47143	0.706539	-4.85674	-14.9364	3.97057	-3.53405	-1.88132	-7.12366	6.79168	12.0758	-5.19664	13.5959	-2.32603	5.11893	4.02227	2.08163	0.369321	1.64791	2.64062	-5.31895	2.2308	-6.35339	9.92025	-0.67739	-0.54987	3.10905	1.65217	-1.21611	-1.11342	2.97707	-0.34894	1.46281	-0.49653	-2.15415	-5.5016	-1.26628	-1.90233	3.23719	-2.68074	0.877132
		CON	9.73659	2.92958	-1.41934	20.0125	0.580974	-1.89173	16.5982	-4.11126	-12.0807	8.20617	-13.3027	1.16836	0.245656	-2.7964	-2.56806	-1.0251	-19.841	-8.57139	-5.3452	3.08362	-4.04042	3.72443	-4.06688	0.539284	2.92599	-0.68987	1.97495	-3.86813	-2.6309	-1.2866	-1.07006	2.53957	-0.20718	0.54192	-0.11569	-4.22676	-1.79021	-1.23441	-0.59025	1.49621	0.199349	-0.30161	0.354488	-1.50474	1.11909	0.748064	-2.22033
		CON	7.20886	3.75373	4.63429	4.88656	-0.36546	0.773083	4.37113	3.0344	-1.45647	-3.11135	-4.30759	5.06126	2.0577	3.88665	-2.84681	-1.06869	5.15507	2.99874	-2.26423	0.706084	-4.27944	-0.35788	-1.17623	8.10108	5.0166	1.33901	1.93907	4.49062	2.58652	-7.02494	-0.37125	-4.52119	3.35381	-0.77613	5.40411	3.14955	1.95072	0.223083	-1.53043	9.00797	-1.77065	6.0076	-0.3159	-2.80435	-7.30445	-1.6953	1.51424
		CON	6.76129	9.36833	1.64929	18.6339	-1.89713	-0.06071	8.37567	0.50027	-4.19261	5.54057	1.97887	2.41516	13.7919	8.20831	10.6856	-4.91798	13.11	4.86142	-8.96297	-3.03477	-1.73041	-10.0978	2.99718	-9.44382	-5.60018	0.201431	-0.33285	-6.69368	1.32071	3.06784	0.705532	-0.16661	1.19313	0.76416	0.453748	-0.72921	0.205565	-0.88314	5.18376	-5.01304	-0.86011	0.818459	-1.12843	-1.22584	1.91554	-0.72179	1.52246
		CON	-2.17916	1.68823	5.91015	5.18461	2.1294	6.81521	1.0346	-1.21556	-0.37611	-3.49141	-0.73998	1.32999	0.127523	0.488462	-0.7679	1.26327	7.56851	-3.06577	-2.42036	-0.23002	1.3421	0.396152	-1.0041	1.20394	4.01635	-4.34309	-3.9611	1.69895	3.0214	1.92497	1.83687	3.65341	2.21053	-3.64264	3.21111	-0.18499	-2.80065	-1.90836	-4.02383	3.53545	7.13802	5.24346	5.52614	-1.23053	-12.4954	1.59764	-1.62598
		CON	1.57357	5.07516	7.77533	8.73926	1.73947	3.41278	1.14169	-0.95771	-1.96563	2.5439	-0.0983	1.75594	4.27709	-2.07194	-0.54421	-0.27062	0.864132	3.09422	-2.25586	-1.22011	7.19348	0.118613	0.247359	-0.2309	-0.71133	-1.45551	3.69253	2.23733	2.57512	1.1885	-0.52719	-1.62736	-3.49421	-0.78975	-1.82801	3.17847	7.30416	-0.24733	-8.69474	1.30629	6.26281	-4.77054	1.20997	7.55624	-4.33687	-1.67097	-5.73611
		HUA	18.4707	5.78065	9.39727	-8.69632	10.8677	-3.83384	-2.10026	7.61194	8.05517	11.3024	-3.45984	-9.30502	-1.00773	-0.10586	8.5555	5.14106	-5.06282	2.82843	1.43804	-11.081	4.09869	-5.44792	-12.3171	3.31184	0.16639	8.28002	-1.72353	0.46498	-0.96837	-0.84576	-4.67528	0.831868	-1.51864	-1.29726	-2.80178	0.258757	-1.34824	0.025828	2.79317	-1.36914	3.29666	0.099474	2.55146	0.068277	-4.7744	-6.18015	-0.06155
		HUA	5.77151	-8.06849	4.96151	4.85802	7.90763	-4.21958	7.00048	2.18709	5.17714	-0.65532	8.93824	6.69034	-6.46268	-0.02315	0.767348	-1.58727	-0.12541	-0.89253	6.54377	1.49438	-9.19758	0.738325	9.83902	-3.21496	9.1188	-1.9822	-2.96433	4.68735	3.25781	-1.63274	-8.34062	-7.10044	-0.50449	3.65516	-2.80794	-1.60914	-1.20887	-8.37705	-1.7644	-9.91502	0.878007	1.27034	4.91038	-0.70832	0.361917	-1.87223	-5.11985
		HUA	9.38056	5.86342	5.14203	-8.64342	11.9832	-14.0298	0.319824	4.78798	2.80887	-6.21143	0.185217	10.4186	-7.41158	-5.90163	-6.78645	-14.6436	5.58208	-2.43463	-3.9636	9.34518	1.40395	2.08833	-9.15963	-3.56621	-6.71118	-3.81687	5.17119	-7.95558	-1.62438	3.76147	1.01069	-5.06774	0.230634	0.679859	-4.09469	-1.68854	1.24472	-2.84217	3.63476	4.00073	1.64505	0.491619	1.07743	0.622537	0.277264	-1.75511	-0.59588
		HUA	10.3599	3.60448	5.34066	3.22364	3.73126	-10.2912	4.1095	7.73281	5.85409	3.50148	4.11042	-1.94552	1.14561	-0.37122	0.687274	-4.57134	2.80683	0.868957	6.65875	-0.37628	-8.04257	-1.88667	1.11051	-1.21991	5.13016	-3.64156	-0.10478	6.44888	-0.32954	-1.3711	-3.306	3.82303	0.375115	-6.69339	5.31654	-6.4518	2.25935	3.80663	-0.95326	7.84625	-6.5288	-3.70916	-4.26579	5.27018	0.769096	4.20298	5.92077
		HUA	6.90173	-10.8338	8.59716	1.703	9.26632	-4.15615	1.65148	3.57456	5.28282	1.59873	-1.87692	-2.71542	-5.91405	6.26267	-7.24731	3.71186	-1.98531	1.58488	-2.9984	-1.69245	-0.09147	3.42126	10.8856	-4.2402	1.10945	-2.97989	1.38836	-2.92577	5.77545	4.32067	5.89483	10.1434	-0.53416	6.24514	1.28548	10.6372	-0.40705	7.57163	3.67931	3.30389	-0.40435	-0.65379	1.98201	-5.75568	-0.25982	0.366451	-1.90704
		HUA	7.55221	3.07995	7.72763	0.725605	7.95415	-3.25157	-1.59929	5.40323	3.29059	3.09137	-0.49836	-2.09473	-3.89894	1.94641	-1.42215	-0.69168	-1.74769	3.53931	3.0012	-0.70712	-2.88762	-1.61771	-1.7833	-0.4221	-0.07989	-3.07928	-1.53383	-0.97776	0.109973	-0.50792	-2.10718	4.38065	-0.10489	-2.05319	3.59609	5.46775	-1.05666	-0.16465	3.15181	-1.13587	-0.55615	-3.16079	-2.17548	0.715581	5.48447	3.23954	-1.30162
		Alive K101	-6.00799	-2.65368	0.443852	2.89925	-1.2434	-1.89791	-1.47965	3.99728	-1.73622	-2.30367	1.67014	-0.2487	0.954659	-0.41876	-6.59616	-4.45238	0.578965	0.531025	-2.91972	3.19564	0.925882	-2.41354	-3.05944	4.96929	-1.45955	-0.0416	-3.23252	0.820323	-0.76373	-2.81153	1.02588	0.762456	2.06605	-0.10741	-2.4304	2.98441	1.50121	1.57583	-0.06629	-2.85869	-0.32344	0.495987	2.95508	1.74337	-1.65879	-5.81106	-2.22734
		Alive K101	4.91391	2.69239	-7.70077	-0.97306	-9.19536	-9.19732	0.767569	3.55536	1.332	-0.18353	-4.19918	-2.82141	-2.05234	1.75809	-3.69859	0.318608	-0.46773	-0.74972	1.51168	-2.04501	1.72733	-3.5464	1.0365	5.78834	-4.80738	-3.10137	-4.51597	-2.45282	-0.05689	-3.11265	1.85822	-0.1099	-0.4464	0.578632	-2.19809	-0.45668	0.073997	-2.69028	-1.81145	-0.23615	3.17444	9.29984	9.0702	-2.95227	6.11143	3.35715	10.563
		Alive K101	-4.64869	0.421283	-3.66015	0.945178	-6.39627	0.885896	3.64765	4.52814	2.57169	3.14545	2.33438	-2.51219	0.683343	4.85099	-6.94086	-3.74365	0.510979	1.31561	-3.57494	3.50961	-0.14284	-9.72565	0.712005	12.3567	-0.21972	1.37763	-1.78829	0.839823	-9.25324	-3.23277	-2.21598	-1.63662	2.53067	6.43497	1.49311	8.91001	4.10008	-0.24648	-2.89631	-1.66674	-4.23081	-1.9701	-2.68684	0.745641	5.10955	-4.91049	-6.17771
		Alive K101	-3.46565	2.61454	10.36	-13.9334	-4.9188	2.03014	10.8683	-6.94328	-6.81846	-3.19343	-2.39375	-10.855	-4.9376	4.20015	1.95145	-2.14844	4.4501	-7.17174	1.42389	3.12829	3.73065	-2.88302	2.67961	3.09114	1.61626	-1.77743	5.77323	-4.18998	7.89576	-1.90696	-5.17908	4.83614	-5.81173	-1.2605	-4.20072	-2.51898	5.45457	0.911362	2.89235	-2.70244	-5.46251	0.352713	0.598112	4.46197	-2.75729	0.480266	0.261192
		Alive K101	-1.76727	-1.91995	1.72986	-2.7837	-5.20349	-3.50818	-0.62224	2.29313	-1.93647	-2.02396	-0.55881	-2.83361	1.52688	4.4575	-0.7318	-0.42018	-0.09963	-2.10746	-3.64704	-0.17087	-0.16221	-3.60837	-1.82315	3.57311	-1.09112	-2.68882	-2.98973	4.54517	-3.08306	-2.13153	0.154117	-1.18539	-0.03959	4.69626	-0.4893	-2.70938	-3.28354	-0.44077	-1.34625	0.629174	-0.05087	0.519888	2.84566	3.17908	1.54275	6.54128	0.618308
		Alive K101	6.73355	-23.0658	3.19823	-2.13784	-7.41903	7.18696	-3.8171	0.487844	5.45456	-5.78825	-7.93669	1.28765	2.09915	-3.84686	7.86308	8.05752	4.01997	-1.00242	-6.91914	7.29054	-14.9176	-3.69875	-11.1885	-3.01882	1.207	-1.83867	2.83776	3.82355	-2.71159	6.46158	-1.42639	3.53401	-3.28379	2.04633	-6.58444	2.86122	4.17222	1.28347	-4.18868	-0.53792	1.19615	-0.55031	1.41333	-1.19582	1.8602	2.6071	-0.17563
		Pasteurized K101	-8.04857	-2.33489	0.043178	5.4459	1.52645	1.88398	-2.27841	1.10283	2.66655	-3.40844	3.97086	-1.19955	-0.18357	-3.79842	2.59682	6.08053	1.13356	-0.51177	-0.57566	1.7452	-2.08018	1.32579	0.458485	2.21839	3.17557	-0.79998	0.348572	-4.49846	-3.89098	-2.73821	-0.05839	2.2512	-0.44521	-4.47435	0.596954	-4.62583	0.402861	-5.89565	-0.14468	1.76586	-2.98869	-2.17722	-0.91851	-2.29425	-0.75002	-9.37578	1.50805
		Pasteurized K101	-7.20976	3.46333	-1.36297	-3.49847	-3.41678	1.62868	0.382296	-0.04335	2.69869	4.14937	-1.47279	0.918515	-4.2613	-3.46739	-2.32825	1.88375	-0.30462	1.86966	-4.08442	-2.02221	2.99695	-3.05489	-0.12275	-1.15105	1.23376	-1.6113	2.55998	1.49903	2.76956	-0.7754	-1.94287	-1.86863	-1.01963	0.095799	-1.76751	-2.75819	0.337481	1.10435	0.07373	0.776682	1.03866	0.390107	-4.21365	-7.62887	-0.16643	1.06985	1.81769
		Pasteurized K101	-7.07675	-2.96501	-0.8854	3.62552	1.98826	-0.25854	-0.49616	1.72652	-0.23528	-2.08639	4.1677	0.304302	0.506808	-0.74999	6.65213	1.3174	0.709627	-2.42571	0.938284	-1.18065	0.192382	2.68568	0.759883	0.762314	1.4538	-0.03409	-0.32116	-2.42894	-0.9767	-2.56963	-0.72108	0.464299	0.539463	0.637489	0.514488	-1.91923	1.09243	-5.40928	-1.66259	-0.80916	-1.14915	0.369625	-0.6578	-3.96343	-0.46353	-3.78858	5.54912
		Pasteurized K101	-6.36774	6.62936	-6.32294	4.01205	-3.43139	-2.13969	-2.0785	-0.74595	8.88538	7.37668	0.681389	1.28337	-4.61532	-1.22214	7.74143	1.98802	3.94251	-4.70601	-0.73523	-0.39766	-2.59929	3.416	3.78233	4.3767	-1.68508	-1.60933	2.46541	-4.71407	0.222111	2.97489	-1.77456	0.424208	-5.89681	-6.6861	3.47369	-0.00605	-3.4969	5.22739	-4.69232	0.855645	-3.27296	1.42787	10.7662	-2.57143	4.70331	-0.11491	-2.27862
		Pasteurized K101	-9.52141	5.35395	0.256797	0.186391	-2.59145	2.00026	2.67631	2.0119	2.91606	3.78896	0.697193	0.646105	-2.85025	-5.52792	-2.78634	5.06392	-0.44111	1.95399	-3.67914	-3.1885	4.01929	-2.81943	0.692654	-2.54379	0.58469	-4.40987	-1.72417	2.4638	2.18455	-2.31124	-2.19536	-4.5812	0.677002	-3.72732	-5.46897	-0.10794	4.07131	-2.18434	2.65395	3.72703	2.03506	1.75169	-3.14315	-11.2127	2.90162	0.183561	-1.25057
		Pasteurized K101	-5.64088	10.5277	-8.48209	-0.47045	-7.46906	-1.97499	-0.56407	-3.13697	11.977	8.41524	-3.11199	1.97505	-7.20485	-9.60876	0.797682	0.543551	2.30099	-11.3155	-11.3029	-2.99917	-1.22732	2.01907	1.21776	-6.47935	-4.48827	1.28738	-9.56159	3.75232	2.76297	-4.12823	2.83578	-0.41811	1.0831	0.045233	-0.01134	6.563	-0.84554	-3.66653	0.981088	-1.37624	-4.18507	-3.71739	-1.12582	9.3692	-4.01667	2.68475	0.60299
		K101 metabolites	-8.87415	1.64289	2.30289	3.39433	1.56275	-1.51938	-4.3637	-1.49872	1.31401	-2.13527	-1.5812	1.45706	1.15144	3.82521	-1.48978	-1.57378	-0.78991	1.90818	0.675297	-0.11198	0.980213	1.44498	-1.78308	0.420257	0.009607	0.717758	-0.71301	-0.31166	0.330112	0.733861	-0.20318	-0.31281	-3.16931	0.361938	1.13515	1.25848	0.170195	1.03426	0.550091	-0.27143	0.366101	-1.39754	2.14002	0.47051	0.064302	0.0619	0.000439
		K101 metabolites	-6.65465	-2.26219	0.886233	2.0434	-0.71721	-1.01683	-2.10039	0.705934	-1.06755	-4.35314	1.20582	0.088688	0.145205	0.035933	-0.65191	1.71885	0.076281	0.707443	-0.29866	-1.75094	-1.97662	-1.02348	1.13606	0.690011	0.453239	-1.02824	0.063968	-2.00818	-4.00284	-1.34448	0.67674	2.75194	-0.29023	0.592079	-1.3238	-0.23412	-1.12962	-1.15807	0.330915	0.417517	0.134756	-0.15323	0.397794	-0.37369	-0.12266	-1.75024	0.476167
		K101 metabolites	-9.90045	2.67042	1.27584	4.69007	-0.83832	-2.71602	-5.1658	-1.77514	2.02149	-2.03099	-2.81194	0.309004	0.360017	3.68849	0.388646	-3.60839	-1.93012	2.29876	2.45936	1.17464	0.153575	-0.08281	-3.22926	0.496299	1.26293	-0.49532	-0.56748	1.66586	1.03712	0.462672	1.10608	-2.59601	-2.05226	1.233	-1.13414	0.577967	0.72623	-0.93239	1.56443	1.88534	-0.44746	-2.73644	1.42478	0.761464	0.285295	3.80686	2.0453
		K101 metabolites	-6.02113	5.38158	-8.56211	-2.09124	-1.24953	-1.3958	-8.38347	-6.99468	10.0705	2.43287	-11.4949	-0.74438	-0.68681	8.69459	1.39311	-9.36759	-0.91019	3.04554	4.88189	0.36263	-5.65063	2.10005	-0.32833	-0.26865	4.1815	10.2784	-1.45844	-5.57236	8.66318	1.25652	-0.8205	1.2192	4.35313	0.78765	0.288191	-5.35174	5.53398	0.29997	-5.68724	-0.58247	4.7133	7.04263	-3.68623	2.29149	4.34507	0.753864	-5.7736
		K101 metabolites	-9.70858	1.42122	0.387145	4.04383	-0.38866	0.503052	-5.19118	-0.31498	2.24217	-0.16156	-1.37726	0.475444	1.24727	4.19842	-1.77646	-1.23304	-0.25369	0.762865	0.192416	1.93128	-0.39509	-0.16414	-1.94891	-0.22832	1.60614	-0.90899	0.931878	-1.27948	0.114956	2.00831	-0.9836	0.526731	-1.69718	0.264648	2.55549	0.052246	-0.67296	3.02404	0.040162	-0.50809	-0.66246	-1.8221	1.18817	0.036477	0.253804	-2.22651	0.683335
		K101 metabolites	-5.97732	4.16961	3.39521	-5.83423	-1.71607	2.44926	-8.50939	-6.16142	0.486101	-0.93832	-5.6017	1.78795	3.23863	4.77374	-5.51555	-1.37156	-3.72483	-3.05336	-3.99619	7.33606	-2.70137	-2.64665	0.176242	-3.36242	5.04971	-1.70225	0.212916	4.09845	-1.62124	-2.13266	-3.32832	-1.69514	3.02088	-5.21894	6.95558	-2.9591	-2.79656	7.78292	10.0717	-8.28185	4.26792	-5.60814	6.0716	-0.06812	-1.31998	-6.91594	4.15442
	c		Firmicutes	Bacteroidota	Desulfobacterota	Actinobacteriota	Verrucomicrobiota	Deferribacterota	others
		CON	0.747752	0.141743	0.082888	0.015285	0.004493	0.002235	0.005604
		HUA	0.701361	0.233079	0.047926	0.007051	0.007567	7.76e-06	0.003008
		Alive K101	0.615075	0.300453	0.047667	0.009781	0.016235	0.002666	0.008123
		Pasteurized K101	0.801264	0.135481	0.021124	0.018884	0.005464	6.84e-05	0.017714
		K101 metabolites	0.720197	0.21301	0.042989	0.012961	0.00357	0.001039	0.006236
	d		Streptococcus	Bacteroides	Romboutsia	Blautia	Alistipes	Turicibacter	Enterococcus	Odoribacter	Lactobacillus	Peptococcus	Butyricicoccus	UCG-005	Lachnoclostridium	Akkermansia	others
		CON	0.313358	0.046626	0.053576	0.052517	0.033856	0.016046	0.018915	0.014841	0.003246	0.00191	0.007714	0.007778	0.008966	0.004416	0.416236
		HUA	0.181366	0.10241	0.045489	0.049156	0.027696	0.019058	0.016489	0.057053	0.012732	0.053048	0.009857	0.014952	0.009593	0.00749	0.39361
		Alive K101	0.372592	0.096158	0.029952	0.038035	0.019911	0.008786	0.019201	0.037594	0.005292	0.002339	0.00819	0.00619	0.007322	0.004943	0.343494
		Pasteurized K101	0.324563	0.174651	0.068382	0.040113	0.017032	0.022631	0.02223	0.000624	0.006061	0.000301	0.009304	0.004224	0.004669	0.003561	0.301653
		K101 metabolites	0.446508	0.106516	0.078937	0.035629	0.011893	0.030875	0.018455	0.000535	0.016651	0.00014	0.005593	0.004234	0.001788	0.005464	0.23678
	e		CON	HUA				Alive K101	HUA				Pasteurized K101	HUA				K101 metabolites	HUA
		Lachnospiraceae	4.90282				Bacteroides	5				Romboutsia	4.70085				Barnesiella	4.87908
		Bacteroides	3.91938				Akkermansia	4.37945				Lactobacillaceae	3.24584				Bacteroides	4.21455
		Bifidobacteriaceae	3.52285				Akkermansiaceae	4.37945				Lactobacillus	3.18802				Pediococcus	2.79658
		Bifidobacterium	3.52164				Akkermansia_muciniphila	4.37825				Bifidobacterium	2.94993				Alistipes	2.59281
		Lactobacillus	2.42953				Lactococcus	2.63107				Pediococcus	2.75451				Ruminococcaceae	2.50532
		Faecalibacterium		-3.7244			Faecalibacterium		-3.7244			Faecalibacterium		-3.7244			Faecalibacterium		-3.7244
		Butyricicoccus		-3.73469			Butyricicoccus		-3.73469			Butyricicoccus		-3.73469			Butyricicoccus		-3.73469
		Peptococcus		-4.53197			Peptococcus		-4.53197			Peptococcus		-4.53197			Peptococcus		-4.53197
		Peptococcaceae		-4.53221			Peptococcaceae		-4.53221			Peptococcaceae		-4.53221			Peptococcaceae		-4.53221
		Bacteroides		-4.80057			Bacteroides		-4.80057			Bacteroides		-4.80057			Bacteroides		-4.80057
	f	Relative abundance of						Relative abundance of						Relative abundance of						Relative abundance of
		Ruminococcus_torques_group						Lactobacillus						Butyricicoccus						Akkermansia
		CON	HUA	Alive K101	Pasteurized K101	K101 metabolites		CON	HUA	Alive K101	Pasteurized K101	K101 metabolites		CON	HUA	Alive K101	Pasteurized K101	K101 metabolites		CON	HUA	Alive K101	Pasteurized K101	K101 metabolites
		0.012016	0.034062	0.01292	0.018524	0.005807		0.003412	0.008119	0.014659	0.034602	0.026121		0.004771	0.008615	0.013709	0.011338	0.007476		0.009197	0.004081	0.065499	0.04866	0.02092
		0.012501	0.032825	0.001926	0.021029	0.014664		0.001983	0.010189	0.013912	0.008198	0.002475		0.004581	0.011216	0.007833	0.009372	0.01325		0.002618	0.005079	0.009691	0.016031	0.018455
		0.034901	0.02595	0.004029	0.005901	0.007828		0.002741	0.012494	0.027169	0.024471	0.043464		0.009689	0.007857	0.022739	0.009659	0.006974		0.008415	0.003776	0.031278	0.003887	0.016746
		0.011632	0.030912	0.022532	0.006069	0.003181		0.00496	0.00666	0.013135	0.007485	0.002781		0.007312	0.005328	0.010791	0.009588	0.014462		0.007515	0.004369	0.014732	0.005281	0.027934
		0.018084	0.023776	0.00578	0.002824	0.005055		0.007193	0.00797	0.046647	0.010797	0.021563		0.00916	0.004674	0.012383	0.014124	0.013483		0.005563	0.001573	0.002432	0.034099	0.021604
		0.02099	0.005813	0.009437	0.010869	0.020603		0.004234	0.008119	0.023104	0.017111	0.03328		0.006589	0.007337	0.012264	0.009894	0.010192		0.006661	0.003776	0.024726	0.021592	0.021132
	g	Relative abundance of
		Akkermansia_muciniphila
		CON	HUA	Alive K101	Pasteurized K101	K101 metabolites
		0.009197	0.004026	0.065303	0.048604	0.020859
		0.002618	0.004991	0.009628	0.016031	0.018455
		0.008415	0.00372	0.031052	0.003887	0.016746
		0.007515	0.004289	0.014732	0.005248	0.0279
		0.005563	0.001573	0.002432	0.033923	0.021604
		0.006661	0.00372	0.024629	0.021538	0.021113
	h	Uric acid	Akkermansia_muciniphila	Butyricicoccus	Lactobacillus	Ruminococcus_torques_group			Spearman correlation	Akkermansia_muciniphila	Butyricicoccus	Lactobacillus	Ruminococcus_torques_group
		288.746	0.009197	0.004771	0.003412	0.012016			Best-fit values
		348.8	0.002618	0.004581	0.001983	0.012501			Slope	-6.976e-05	-1.194e-05	-3.083e-05	4.073e-05
		315.41	0.006661	0.009689	0.002741	0.034901			Y-intercept	0.03751	0.01344	0.02497	0.002485
		354.566	0.007515	0.007312	0.00496	0.011632			X-intercept	537.6	1126	810.1	-61.01
		267.126	0.005563	0.00916	0.007193	0.018084			1/slope	-14334	-83785	-32441	24553
		163.831	0.008415	0.006589	0.004234	0.02099
		410.538	0.004081	0.008615	0.008119	0.034062			Std. Error
		513.833	0.003776	0.011216	0.010189	0.032825			Slope	2.528e-05	6.617e-06	2.239e-05	1.705e-05
		564.039	0.001573	0.007857	0.012494	0.02595			Y-intercept	0.00835	0.002162	0.007316	0.005571
		430.236	0.004369	0.005328	0.00666	0.030912
		380.75	0.005079	0.004674	0.00797	0.023776			95% Confidence Intervals
		400.929	0.003776	0.007337	0.008119	0.005813			Slope	-0.0001217 to -1.780e-005	-2.551e-005 to 1.642e-006	-7.676e-005 to 1.511e-005	5.752e-006 to 7.570e-005
		197.462	0.065499	0.013709	0.014659	0.01292			Y-intercept	0.02034 to 0.05467	0.009005 to 0.01788	0.009962 to 0.03998	-0.008945 to 0.01391
		282.74	0.009691	0.007833	0.013912	0.001926			X-intercept	426.0 to 1205	685.2 to +infinity	496.1 to +infinity	-2334 to 122.5
		216.199	0.031278	0.022739	0.027169	0.004029
		256.316	0.014732	0.010791	0.013135	0.022532			Goodness of Fit
		251.271	0.002432	0.012383	0.046647	0.00578			R squared	0.2266	0.1075	0.06562	0.1745
		244.785	0.024726	0.012264	0.023104	0.009437			Sy.x	0.01343	0.003588	0.01214	0.009243
		232.534	0.04866	0.011338	0.034602	0.018524
		219.322	0.016031	0.009372	0.008198	0.021029			Is slope significantly non-zero?
		204.428		0.009659	0.024471	0.005901			F	7.616	3.253	1.896	5.709
		246.467	0.005281	0.009588	0.007485	0.006069			DFn, DFd	1, 26	1, 27	1, 27	1, 27
		218.121	0.034099	0.014124	0.010797	0.002824			P value	0.0105	0.0825	0.1798	0.0241
		230.372	0.021592	0.009894	0.017111	0.010869			Deviation from zero?	Significant	Not Significant	Not Significant	Significant
		439.845	0.02092	0.007476	0.026121	0.005807
		470.833	0.018455	0.01325	0.002475	0.014664			Equation	Y = -6.976e-005*X + 0.03751	Y = -1.194e-005*X + 0.01344	Y = -3.083e-005*X + 0.02497	Y = 4.073e-005*X + 0.002485
		323.818	0.016746	0.006974	0.043464	0.007828
			0.027934	0.014462	0.002781	0.003181			Data
		275.534	0.021604	0.013483	0.021563	0.005055			Number of X values	29	29	29	29
		267.126	0.021132	0.010192	0.03328	0.020603			Maximum number of Y replicates	1	1	1	1
									Total number of values	29	30	30	30
									Number of missing values	1	0	0	0
[truncated: 29 more columns]

## Sheet: WB-Figure 2g
ABCG2
CNT2
β-actin

## Sheet: WB-Figure 2h
GLUT9
URAT1
β-actin

## Sheet: Figure S1
		Figure S1 (a) Principal components analysis of bacteria with 95% confidence regions of indicated groups (n = 6, A = CON group, B = HUA group). (b) Principal components analysis of bacteria with 95% confidence regions of indicated groups (n = 6, B = HUA group, C = Alive K101 group). (c) Principal components analysis of bacteria with 95% confidence regions of indicated groups (n = 6, B = HUA group,…
